# Supplementary material for: A Unique In Vitro Assay to Investigate ABCB4 Transport Function
Source: Int J Mol Sci. 2023 Feb 24;24(5):4459. doi: 10.3390/ijms24054459 (PMC10003010; doi:10.3390/ijms24054459)
Supplement: Supplementary file 1 [file ijms-24-04459-s001.zip]

Archive with 1 entries (1 files):
- ijms-2190300-supplementary.pdf
